# Supplementary material for: Assessing Postoperative Handover Quality Among Nurses Across Surgical and Recovery Units: A Cross-Sectional Study
Source: Healthcare (Basel). 2025 Nov 28;13(23):3106. doi: 10.3390/healthcare13233106 (PMC12692589; doi:10.3390/healthcare13233106)
Supplement: Supplementary file 1 [file healthcare-13-03106-s001.zip]

Archive with 1 entries (1 files):
- healthcare-3951747-supplementary.pdf
